# Supplementary material for: Correlation of Somatostatin Receptor 1–5 Expression, [68Ga]Ga-DOTANOC, [18F]F-FDG PET/CT and Clinical Outcome in a Prospective Cohort of Pancreatic Neuroendocrine Neoplasms
Source: Cancers (Basel). 2021 Dec 29;14(1):162. doi: 10.3390/cancers14010162 (PMC8750461; doi:10.3390/cancers14010162)
Supplement: Supplementary file 1 [file cancers-14-00162-s001.zip]

Archive with 1 entries (1 files):
- cancers-1499289-supplementary.pdf
